# Supplementary material for: Characterization of the Gut Microbiota of Papua New Guineans Using Reverse Transcription Quantitative PCR
Source: PLoS One. 2015 Feb 6;10(2):e0117427. doi: 10.1371/journal.pone.0117427 (PMC4319852; doi:10.1371/journal.pone.0117427)
Supplement: S2 Table — Children and adolescents excluded from analysis (n = 89). (XLSX) [file pone.0117427.s003.xlsx]

## Sheet: Table S1
Sample No.	Location	Total bacterial count a	C. coccoides group	C. leptum subgroup	B. fragilis group	Bifidobacterium	Atopobium cluster	Prevotella	Enterobacteriaceae	Enterococcus	Staphylococcus	Total Lactobacillusb	L. gasseri subgroup	L. reuteri subgroup	L. ruminis subgroup	L. plantarum subgroup	L. sakei subgroup	L. casei subgroup	L. brevis	L. fermentum	C. perfringens
G005	Highlands	8.50967	7.84597	<5.0	6.25681	7.14208	8.36228	6.78687	5.34472	4.15356	3.11889	4.31459	4.31459	<2.7	<2.3	<2.6	<2.3	<3.0	<2.8	<4.0	4.95205
G006	Highlands	9.56488	8.8403	9.05419	8.14174	5.69367	9.2286	7.13088	5.36585	4.06044	4.72577	3.41385	3.41385	<2.7	<2.3	<2.6	<2.3	<3.0	<2.8	<4.0	3.79064
G007	Highlands	10.1764	9.59507	9.72128	7.02496	5.67646	8.6336	9.71792	8.03891	4.42987	4.50875	2.98108	<2.3	<2.7	<2.3	2.98108	<2.3	<3.0	<2.8	<4.0	<2.6
G008	Highlands	10.2476	9.59242	9.72899	6.44654	7.49091	8.63883	9.89677	6.72978	5.32726	5.41519	5.40673	<2.3	<2.7	5.40673	<2.6	<2.3	<3.0	<2.8	<4.0	4.7064
G010	Highlands	10.0358	9.35759	9.71045	6.42755	5.28059	8.44432	9.48543	7.64845	7.23764	<3.0	7.63954	3.93535	4.03905	7.63935	<2.6	<2.3	<3.0	<2.8	<4.0	5.09469
G016	Highlands	9.51182	8.89236	9.00321	5.29256	5.39927	8.05712	8.99481	8.17738	7.91014	<3.0	3.74467	3.74467	<2.7	<2.3	<2.6	<2.3	<3.0	<2.8	<4.0	<2.6
G018	Highlands	9.01916	7.39202	7.96292	6.7436	6.23878	8.05439	8.83106	6.69165	7.96622	4.56365	5.20287	5.17298	4.02561	<2.3	<2.6	<2.3	<3.0	<2.8	<4.0	3.54425
G019	Highlands	9.99826	9.33961	9.62626	7.52421	5.57241	8.72939	9.42287	8.03288	7.78252	4.76826	4.90456	4.02969	<2.7	4.83404	<2.6	<2.3	3.12171	<2.8	<4.0	4.79434
G020	Highlands	9.75759	8.70633	9.14108	<5.0	<5.1	8.10585	9.56014	6.96893	6.9252	4.20677	4.30326	4.2839	2.94285	<2.3	<2.6	<2.3	<3.0	<2.8	<4.0	<2.6
G021	Highlands	10.3941	9.59793	10.0008	6.88239	5.63856	8.44534	10.0141	8.13349	6.93713	4.46586	5.63117	4.61026	4.06713	5.57437	<2.6	<2.3	<3.0	<2.8	<4.0	3.9852
G022	Highlands	10.3238	9.72808	9.74506	6.07264	<5.1	8.89385	9.93992	8.12876	8.08394	4.68473	7.59681	4.06791	3.55191	7.59664	<2.6	<2.3	<3.0	<2.8	<4.0	4.19757
G023	Highlands	9.44818	8.97501	8.93741	7.99145	8.44369	8.63766	7.96521	7.67504	7.25223	4.34179	6.16415	<2.3	<2.7	6.16415	<2.6	<2.3	<3.0	<2.8	<4.0	3.18833
G026	Highlands	10.5094	10.0156	10.1889	6.06294	6.42192	8.97352	9.68472	8.10146	8.42732	4.70858	4.01767	2.4086	<2.7	4.00685	<2.6	<2.3	<3.0	<2.8	<4.0	<2.6
G027	Highlands	10.8212	10.411	10.4531	7.78286	7.21042	9.19367	9.99623	8.43003	8.19481	4.37884	7.93199	3.72031	<2.7	7.93196	<2.6	<2.3	<3.0	<2.8	<4.0	2.62346
G028	Highlands	10.1635	9.55552	9.52744	5.28415	9.36187	9.07387	9.42854	7.04313	8.57385	5.4307	9.02238	5.35361	7.91655	8.98683	<2.6	<2.3	<3.0	<2.8	<4.0	3.74188
G029	Highlands	10.2582	9.72037	9.91776	<5.0	8.72426	8.63387	9.50977	7.19254	8.06625	5.62353	8.33279	6.05734	5.87755	8.32895	<2.6	2.54152	<3.0	<2.8	<4.0	5.21655
G031	Highlands	9.17591	8.50129	8.76449	6.82782	5.96184	8.23993	8.59404	7.22942	<3.0	<3.0	6.74826	<2.3	<2.7	6.74826	<2.6	<2.3	<3.0	<2.8	<4.0	<2.6
G032	Highlands	9.57668	8.89262	9.2857	<5.0	5.81142	7.92586	8.93074	8.03882	4.79024	4.10537	3.92597	3.31757	3.80312	<2.3	<2.6	<2.3	<3.0	<2.8	<4.0	5.80457
G033	Highlands	8.71062	7.40499	7.9301	<5.0	<5.1	6.97555	8.59459	5.13249	4.47349	<3.0	3.35621	2.80072	3.21457	<2.3	<2.6	<2.3	<3.0	<2.8	<4.0	4.04432
G035	Highlands	9.12964	8.35968	8.80562	<5.0	7.37876	7.891	8.55238	6.66274	7.2051	<3.0	5.3119	2.97942	2.8916	5.30822	<2.6	<2.3	<3.0	<2.8	<4.0	<2.6
G049	Highlands	9.74825	9.38156	9.39847	8.75322	<5.1	7.62471	<4.0	7.52062	6.32754	<3.0	ND	<2.3	<2.7	<2.3	<2.6	<2.3	<3.0	<2.8	<4.0	<2.6
G050	Highlands	10.0224	9.19976	9.3743	6.28487	5.71549	8.33213	9.70811	8.77819	8.28963	<3.0	6.92466	<2.3	<2.7	6.92466	<2.6	<2.3	<3.0	<2.8	<4.0	<2.6
G054	Highlands	9.20072	8.68113	8.8062	7.18968	8.03059	8.21775	8.14969	6.59991	7.35275	4.27841	5.6289	3.24468	3.81989	5.62028	<2.6	<2.3	<3.0	<2.8	<4.0	<2.6
G059	Highlands	10.0925	9.29939	9.65726	7.55631	<5.1	8.54514	9.71951	7.7205	6.3472	<3.0	ND	<2.3	<2.7	<2.3	<2.6	<2.3	<3.0	<2.8	<4.0	3.08326
G060	Highlands	9.8261	9.28338	9.29998	8.70002	<5.1	8.34315	9.2167	8.25982	7.43863	4.5222	ND	<2.3	<2.7	<2.3	<2.6	<2.3	<3.0	<2.8	<4.0	3.75947
G067	Highlands	10.0675	9.55788	9.55109	6.3743	8.23315	8.46599	9.51682	8.74716	6.77179	3.24965	7.51309	3.15248	<2.7	7.51307	<2.6	<2.3	<3.0	<2.8	<4.0	5.05385
G103	Highlands	9.69364	9.34859	9.05554	6.91209	5.46424	8.15474	9.1507	6.2026	5.29545	<3.0	5.71674	3.18222	<2.7	5.71547	<2.6	<2.3	<3.0	<2.8	<4.0	3.97489
L001	Highlands	9.84557	9.58749	9.23731	7.38017	7.04783	8.5815	8.95867	6.76289	6.55254	3.23997	7.8267	6.46447	6.20885	7.7958	4.88385	2.43393	<3.0	<2.8	<4.0	5.13645
L002	Highlands	10.04	9.55507	9.83816	5.65009	<5.1	8.24376	8.4066	7.44322	6.79601	5.41251	5.42609	3.32354	<2.7	5.42223	<2.6	2.40984	<3.0	<2.8	<4.0	<2.6
L003	Highlands	9.6454	8.94749	9.47002	<5.0	<5.1	7.47328	8.7398	6.3449	5.09927	5.45223	4.15233	2.7653	4.13414	<2.3	<2.6	<2.3	<3.0	<2.8	<4.0	5.58367
L005	Highlands	8.633	7.66452	8.22918	5.10338	<5.1	7.07001	8.30298	5.35364	5.91525	4.14969	3.90641	3.41009	2.99922	3.65246	<2.6	<2.3	<3.0	<2.8	<4.0	<2.6
L006	Highlands	8.41194	7.45216	7.95232	5.47087	7.59702	7.41694	7.84121	6.06879	6.36947	<3.0	5.91438	3.11418	3.85235	5.90991	<2.6	<2.3	<3.0	<2.8	<4.0	5.02347
L007	Highlands	9.76115	8.81045	9.24091	6.14288	<5.1	8.36514	9.44819	7.68383	7.72492	<3.0	8.25918	<2.3	<2.7	8.25918	<2.6	<2.3	<3.0	<2.8	<4.0	<2.6
L008	Highlands	10.0077	9.15877	9.59126	7.46524	8.7452	8.67035	9.54975	7.60493	<3.0	5.16539	8.28633	6.04923	6.93657	8.26327	<2.6	<2.3	<3.0	<2.8	5.37196	6.11062
L009	Highlands	9.83188	9.04439	9.33793	7.41661	5.93139	8.68818	9.45337	7.47063	<3.0	<3.0	7.93335	<2.3	5.54268	7.93158	<2.6	<2.3	<3.0	<2.8	<4.0	<2.6
L010	Highlands	9.36522	8.36352	9.30203	6.19181	6.62369	7.47811	<4.0	7.66777	5.23085	<3.0	ND	<2.3	<2.7	<2.3	<2.6	<2.3	<3.0	<2.8	<4.0	<2.6
L011	Highlands	9.68764	9.0882	9.22643	6.74709	<5.1	8.21161	9.25085	7.0548	5.08308	<3.0	5.18715	<2.3	4.03573	5.15537	<2.6	<2.3	<3.0	<2.8	<4.0	<2.6
L012	Highlands	9.80721	8.83673	9.32654	6.53611	<5.1	8.01059	9.53744	7.36433	6.03842	<3.0	6.1675	4.21384	3.23718	6.16213	<2.6	<2.3	<3.0	<2.8	<4.0	<2.6
L013	Highlands	9.76005	9.19987	9.32979	6.11442	<5.1	8.57873	9.16661	7.83511	6.80337	<3.0	5.13525	3.41714	<2.7	5.12685	<2.6	<2.3	<3.0	<2.8	<4.0	<2.6
L015	Highlands	9.91961	<5.0	9.64898	6.96911	5.7061	8.53486	9.53716	7.40332	6.888	<3.0	3.80968	3.53842	3.47668	<2.3	<2.6	<2.3	<3.0	<2.8	<4.0	6.44221
L016	Highlands	9.5949	9.19473	8.98157	5.87929	<5.1	7.73645	9.11336	7.54062	6.95302	<3.0	ND	<2.3	<2.7	<2.3	<2.6	<2.3	<3.0	<2.8	<4.0	<2.6
L017	Highlands	9.51015	8.83894	8.9165	<5.0	5.53579	7.80189	9.20516	7.08856	7.56356	4.19265	5.92497	3.12526	<2.7	5.92428	<2.6	<2.3	<3.0	<2.8	<4.0	5.41944
L018	Highlands	9.85288	9.52549	9.47387	6.79256	6.27937	8.32207	8.73883	7.35413	5.64341	<3.0	5.95616	5.85892	5.17296	4.51086	<2.6	<2.3	<3.0	<2.8	<4.0	<2.6
L019	Highlands	8.50235	<5.0	8.22301	6.79307	5.80192	7.5733	<4.0	7.76852	5.23916	<3.0	6.01313	5.50002	5.84612	4.10727	<2.6	<2.3	<3.0	<2.8	<4.0	5.1372
L020	Highlands	10.4259	9.75637	10.187	5.72573	<5.1	8.24537	9.69633	8.30165	8.07592	5.34286	3.30868	<2.3	<2.7	<2.3	<2.6	3.30868	<3.0	<2.8	<4.0	2.82846
L021	Highlands	9.7972	9.34345	9.50816	6.92904	<5.1	8.04885	8.83525	7.07889	7.19736	5.4271	4.07931	3.10028	4.03116	<2.3	<2.6	<2.3	<3.0	<2.8	<4.0	4.10973
L022	Highlands	9.24963	8.64691	9.00219	5.38297	<4.9	7.66196	8.23009	7.21306	7.65818	<3.0	5.34674	<2.3	5.34674	<2.3	<2.3	<2.3	<3.0	<2.8	<4.0	5.60987
L025	Highlands	9.64583	9.08491	9.39969	<5.0	8.03188	8.25059	8.58918	6.77096	6.5529	3.07541	6.43421	4.65041	4.94956	6.41229	<2.3	<2.3	<3.0	<2.8	<4.0	5.438
L026	Highlands	9.36446	8.65693	8.87413	<5.0	<4.9	7.73292	9.02128	6.39441	6.70141	<3.0	2.59506	2.59506	<2.7	<2.3	<2.3	<2.3	<3.0	<2.8	<4.0	<2.6
M003	Highlands	10.0555	9.18441	9.56901	6.001	8.52207	8.73696	9.7123	7.31764	<3.0	<3.0	7.63223	<2.3	3.89717	7.63215	<2.3	<2.3	<3.0	<2.8	<4.0	<2.6
M004	Highlands	9.8599	8.9614	9.46077	7.13381	7.97562	8.32507	9.35695	8.56707	<3.0	3.30565	7.41396	<2.3	<2.7	7.41396	<2.3	<2.3	<3.0	<2.8	<4.0	3.24688
M020	Highlands	10.1251	8.36954	8.56146	7.32549	9.4123	8.05879	8.96909	9.63905	<3.0	3.59187	5.14471	<2.3	<2.7	4.64462	2.22842	<2.3	<3.0	4.97889	<4.0	4.97565
M021	Highlands	8.38357	6.89162	7.26115	5.59144	6.06727	6.35111	8.30441	6.0944	<3.0	<3.0	6.28536	<2.3	<2.7	6.28536	<2.3	<2.3	<3.0	<2.8	<4.0	<2.6
M022	Highlands	8.83095	7.91784	8.28515	5.91162	6.74996	7.22771	8.53592	6.64663	<3.0	<3.0	4.59263	<2.3	4.54299	3.30236	<2.3	<2.3	<3.0	3.34667	<4.0	3.03574
M025	Highlands	8.32464	7.82143	7.95574	<5.0	<5.1	6.95504	7.65717	<4.3	<3.0	<3.0	5.04821	<2.3	<2.7	5.04821	<2.3	<2.3	<3.0	<2.8	<4.0	3.37975
M038	Highlands	8.92115	8.74858	8.34681	<5.0	5.82932	6.44662	7.66818	5.89298	<3.0	<3.0	4.42619	3.75322	<2.7	4.32253	<2.3	<2.3	<3.0	<2.8	<4.0	2.58984
M039	Highlands	9.02001	8.61242	8.22218	6.21001	7.33367	6.94125	8.58655	7.35086	<3.0	<3.0	6.67152	<2.3	3.55169	6.67119	<2.3	<2.3	<3.0	<2.8	<4.0	4.86603
M044	Highlands	8.56282	8.28136	8.20456	7.10263	<5.1	5.92176	5.75933	4.7769	<3.0	3.03181	2.4991	2.4991	<2.7	<2.3	<2.3	<2.3	<3.0	<2.8	<4.0	3.81943
M053	Highlands	8.36701	7.4435	7.96333	5.31377	6.95304	6.82192	7.98793	<4.3	<3.0	<3.0	4.85246	<2.3	<2.7	4.85246	<2.3	<2.3	<3.0	<2.8	<4.0	<2.6
M058	Highlands	9.28791	8.28548	9.18497	8.21718	7.31092	7.38089	<4.0	5.75387	3.19643	<3.0	2.63204	<2.3	<2.7	<2.3	<2.3	<2.3	<3.0	<2.8	<4.0	<2.6
M059	Highlands	8.76268	7.88422	8.67483	7.38701	5.99588	6.20121	5.25656	6.19805	<3.0	<3.0	ND	<2.3	<2.7	<2.3	<2.3	<2.3	<3.0	<2.8	<4.0	<2.6
M064	Highlands	10.3741	9.60842	9.93438	7.72771	<5.1	8.71821	10.0066	8.38726	4.94966	<3.0	ND	<2.3	<2.7	<2.3	<2.3	<2.3	<3.0	<2.8	<4.0	<2.6
M066	Highlands	9.57677	8.05743	8.82756	7.0514	7.42634	7.43965	9.44656	6.75025	6.20998	3.29827	5.09047	<2.3	4.81121	4.76651	<2.3	<2.3	<3.0	<2.8	<4.0	<2.6
M071	Highlands	9.74279	8.79687	9.20243	6.78287	5.81311	7.73172	9.51161	6.08021	4.3637	3.53407	2.50635	<2.3	<2.7	<2.3	<2.3	<2.3	<3.0	<2.8	<4.0	5.02849
M076	Highlands	8.78283	7.82033	8.21384	<5.0	<5.1	6.58898	8.54455	6.6411	4.21372	<3.0	ND	<2.3	<2.7	<2.3	<2.3	<2.3	<3.0	<2.8	<4.0	2.99556
M077	Highlands	8.09302	7.01287	7.77952	<5.0	6.85189	6.96226	7.56718	4.92475	3.86957	<3.0	3.55874	<2.3	3.55874	<2.3	<2.3	<2.3	<3.0	<2.8	<4.0	<2.6
M080	Highlands	9.30245	8.23093	8.55377	6.63056	7.94343	7.32739	9.13509	<4.3	3.23438	<3.0	ND	<2.3	<2.7	<2.3	<2.3	<2.3	<3.0	<2.8	<4.0	3.40113
M081	Highlands	8.59483	8.2499	8.14228	5.65576	<5.1	6.56349	7.85877	5.60753	4.20428	<3.0	ND	<2.3	<2.7	<2.3	<2.3	<2.3	<3.0	<2.8	<4.0	4.62354
M092	Highlands	8.8635	8.3521	8.27516	6.68375	5.17878	6.70367	8.48067	6.29016	3.40221	<3.0	ND	<2.3	<2.7	<2.3	<2.3	<2.3	<3.0	<2.8	<4.0	3.18057
M100	Highlands	9.21651	8.9265	8.68311	6.86573	<5.1	7.08252	8.47365	5.08036	<3.0	<3.0	6.42392	4.62194	<2.7	6.41696	<2.3	<2.3	<3.0	<2.8	<4.0	5.03865
M101	Highlands	9.15233	8.91771	8.42033	6.98724	<5.1	6.79364	8.48959	6.36938	3.74261	3.12202	2.45724	<2.3	<2.7	<2.3	<2.3	2.45724	<3.0	<2.8	<4.0	4.37301
M104	Highlands	9.87779	9.56004	9.26399	9.30888	6.46496	7.57968	6.19549	5.59036	3.988	4.13531	4.28792	4.24958	<2.7	<2.3	<2.3	3.21477	<3.0	<2.8	<4.0	4.03795
M105	Highlands	9.79362	8.82975	9.47893	7.30672	<5.1	8.05791	9.37712	6.95929	4.41354	3.61477	ND	<2.3	<2.7	<2.3	<2.3	<2.3	<3.0	<2.8	<4.0	2.99164
M117	Highlands	9.40969	8.0503	8.45572	6.87928	8.62825	8.50909	8.79364	8.56609	<3.0	<3.0	8.54316	<2.3	5.088	8.54301	<2.3	<2.3	<3.0	<2.8	<4.0	4.94451
M124	Highlands	9.57595	8.72768	9.41419	7.23682	<5.1	7.45247	8.76287	7.08617	3.63382	<3.0	4.55306	<2.3	4.55306	<2.3	<2.3	<2.3	<3.0	<2.8	<4.0	<2.6
M129	Highlands	9.98245	9.35296	9.78236	8.45199	7.08533	8.1131	8.93669	4.34302	4.93158	3.42249	3.38885	<2.3	<2.7	2.93997	<2.3	<2.3	<3.0	3.19791	<4.0	6.26299
M135	Highlands	9.76862	8.71407	9.27287	6.31774	5.5258	7.32953	9.52696	7.81099	3.84248	4.30449	3.11547	<2.3	2.86846	2.46142	<2.3	<2.3	<3.0	<2.8	<4.0	6.29951
M162	Highlands	8.93948	8.32814	8.61728	7.07417	6.21712	6.70828	8.30952	6.702	4.77803	<3.0	4.8202	<2.3	<2.7	4.8202	<2.3	<2.3	<3.0	<2.8	<4.0	<2.6
W001	Lowlands	9.80803	8.99547	9.34732	6.07183	5.48899	8.28496	9.26832	8.56099	7.40144	<3.0	4.61604	3.03393	4.46059	4.05491	<2.3	<2.3	<3.0	<2.8	<4.0	5.57248
W002	Lowlands	8.77215	8.02748	8.50864	6.74071	<5.1	7.85651	7.85843	6.39753	6.17824	3.77195	4.56391	<2.3	4.5551	2.86673	<2.3	<2.3	<3.0	<2.8	<4.0	5.72734
W003	Lowlands	10.4245	9.40321	9.55594	5.7617	8.88997	9.12723	10.2323	8.25097	8.27171	<3.0	8.80715	3.3106	<2.7	8.80715	<2.3	3.13787	<3.0	<2.8	<4.0	5.908
W004	Lowlands	10.0666	9.43625	9.45169	7.76433	7.47472	8.84551	9.69438	8.23867	6.68525	3.09983	7.51643	4.78089	<2.7	7.51563	<2.3	<2.3	<3.0	<2.8	<4.0	<2.6
W006	Lowlands	10.378	9.73515	9.85678	6.76892	9.11703	9.35905	9.70301	8.7065	8.47843	6.11042	3.81067	3.56672	3.44391	<2.3	<2.3	<2.3	<3.0	<2.8	<4.0	<2.6
W007	Lowlands	10.2299	9.67848	9.67122	8.41141	5.23164	8.10622	9.79875	8.33023	7.27349	3.67703	3.99335	2.56271	3.86405	3.27427	<2.3	2.46219	<3.0	<2.8	<4.0	6.22928
W008	Lowlands	10.0785	9.49736	9.56388	6.97476	6.73702	8.13992	9.63073	8.3868	7.42714	3.27443	8.00868	5.9851	6.33669	7.99509	3.13904	3.51729	<3.0	<2.8	<4.0	4.88363
W009	Lowlands	9.41099	8.88641	8.97352	7.32131	<5.1	7.48695	8.88162	7.30605	6.10642	<3.0	5.02465	4.48496	4.87462	2.5674	<2.3	<2.3	<3.0	<2.8	<4.0	4.85023
W010	Lowlands	9.92743	9.13308	9.6526	8.12239	8.85773	8.61652	9.12686	5.64412	<3.0	4.25315	6.35948	<2.3	2.71857	6.35938	<2.3	<2.3	<3.0	<2.8	<4.0	4.14914
W011	Lowlands	10.356	9.51439	10.1155	7.84791	6.3793	9.09351	9.52275	8.07582	7.02991	5.28216	4.76691	<2.3	<2.7	4.76691	<2.3	<2.3	<3.0	<2.8	<4.0	<2.6
W012	Lowlands	10.4116	9.2926	10.1495	7.22257	9.20361	9.19538	9.71637	8.40676	8.07479	4.23175	6.85169	4.23705	3.23021	6.85053	<2.3	<2.3	<3.0	<2.8	<4.0	3.69095
W013	Lowlands	9.87788	9.19338	9.75211	5.60441	<5.1	8.38623	<4.0	6.97368	6.55396	4.58707	6.69343	3.93726	3.76593	6.69215	<2.3	<2.3	<3.0	<2.8	<4.0	4.23247
W014	Lowlands	9.51948	8.68105	9.3107	5.30362	6.43951	8.53845	<4.0	7.99656	7.41931	<3.0	6.28459	<2.3	6.28459	<2.3	<2.3	<2.3	<3.0	<2.8	<4.0	<2.6
W015	Lowlands	10.2793	9.37515	9.83415	7.45623	8.4583	8.81215	9.80651	8.59265	7.98672	<3.0	7.14749	4.97217	5.33057	7.13787	<2.3	<2.3	<3.0	<2.8	<4.0	<2.6
W017	Lowlands	9.95367	9.10358	9.80034	7.13902	6.57128	8.19335	8.92801	8.16139	6.69535	3.34788	3.09666	<2.3	3.09666	<2.3	<2.3	<2.3	<3.0	<2.8	<4.0	<2.6
W018	Lowlands	10.2502	9.40536	9.8961	6.5435	<5.1	8.97832	9.74902	8.74763	7.59898	<3.0	4.53018	<2.3	<2.7	4.53018	<2.3	<2.3	<3.0	<2.8	<4.0	<2.6
W019	Lowlands	10.5152	9.41568	10.2428	5.398	9.62363	9.13152	9.78674	8.37158	7.56176	<3.0	6.22567	<2.3	<2.7	6.22567	<2.3	<2.3	<3.0	<2.8	<4.0	3.68744
W020	Lowlands	9.91097	9.0549	9.63282	5.76627	8.26308	8.67642	9.28445	7.41645	6.60304	3.36056	6.3771	4.19772	4.73484	6.36414	<2.3	<2.3	<3.0	<2.8	<4.0	3.85255
W021	Lowlands	10.2448	9.59489	10.0927	7.11707	<5.1	8.91499	<4.0	8.02109	5.01746	4.06987	6.41031	<2.3	6.40043	4.76266	<2.3	<2.3	<3.0	<2.8	<4.0	3.3449
W022	Lowlands	10.621	9.71513	10.2807	5.19558	6.59221	9.23218	10.1891	7.5472	8.04249	3.66949	7.3371	6.80522	7.01179	6.70511	<2.3	<2.3	<3.0	<2.8	<4.0	7.59776
W023	Lowlands	10.4179	9.68638	10.2871	6.99923	5.69946	8.40287	<4.0	9.12945	6.90512	4.12918	6.44556	6.05646	6.1785	5.0989	<2.3	<2.3	<3.0	<2.8	4.22842	3.15642
W024	Lowlands	9.90604	8.51644	9.16458	5.45338	9.29365	8.88079	9.45992	8.12948	<3.0	3.45447	8.66746	4.50847	6.64148	8.66332	<2.3	<2.3	<3.0	<2.8	<4.0	2.66507
W025	Lowlands	10.7916	10.0466	10.3617	5.45659	6.38556	9.1915	10.3998	8.91885	7.7591	4.22881	6.93955	5.17707	6.1014	6.86257	<2.3	<2.3	<3.0	<2.8	<4.0	3.01855
W026	Lowlands	10.5208	9.64477	10.3821	8.42737	5.81428	9.05026	9.49255	7.97445	7.48785	3.96002	7.10528	3.40178	<2.7	7.10519	<2.3	<2.3	<3.0	<2.8	<4.0	<2.6
W027	Lowlands	9.93639	9.16774	9.57069	6.18898	<5.1	8.48176	9.41023	8.10024	7.51149	5.21279	4.39476	<2.3	3.94051	4.20677	<2.3	<2.3	<3.0	<2.8	<4.0	3.44251
W028	Lowlands	9.92053	9.14836	9.43055	<5.0	7.68039	9.02434	9.45608	7.58919	7.59969	<3.0	7.60337	3.84253	7.57363	6.42299	<2.3	<2.3	<3.0	<2.8	<4.0	3.64625
W029	Lowlands	9.46385	8.42076	9.17272	7.34926	8.35452	8.50209	8.7537	6.6259	6.67611	4.01502	6.07095	5.34809	5.89488	5.22934	<2.3	<2.3	<3.0	<2.8	<4.0	3.03951
W030	Lowlands	9.79889	8.14603	8.93122	7.5301	9.53091	9.07321	8.18684	6.24247	8.21553	3.77409	8.534	6.83938	6.8156	8.51657	<2.3	<2.3	<3.0	<2.8	<4.0	6.83834
W032	Lowlands	9.88649	9.02417	9.6368	6.7546	<5.1	8.32334	9.05605	8.29482	6.16959	<3.0	4.37962	<2.3	<2.7	4.37962	<2.3	<2.3	<3.0	<2.8	<4.0	4.29354
W033	Lowlands	9.97381	9.2846	9.71813	6.56162	5.50718	8.39597	9.28386	7.22652	7.59599	3.8934	6.92123	4.672	5.3491	6.90109	<2.3	<2.3	<3.0	<2.8	5.03145	4.65914
W034	Lowlands	10.36	9.56369	10.2054	7.42117	5.99165	8.47621	9.35067	8.15651	8.24512	<3.0	4.25921	3.19728	4.21982	<2.3	<2.3	<2.3	<3.0	<2.8	<4.0	4.57665
W035	Lowlands	9.63525	9.09331	9.36416	6.31871	5.66327	8.24697	8.57878	7.80286	7.59525	<3.0	6.00442	4.2203	4.79005	5.96939	<2.3	<2.3	<3.0	<2.8	<4.0	4.08196
W036	Lowlands	10.0814	9.50606	9.71272	8.51064	<5.1	8.20686	8.75589	8.70275	8.38172	<3.0	ND	<2.3	<2.7	<2.3	<2.3	<2.3	<3.0	<2.8	<4.0	2.49426
W037	Lowlands	10.2651	9.82379	9.96113	7.29026	5.36113	8.98805	<4.0	8.94324	6.88738	4.56858	3.21618	3.21618	<2.7	<2.3	<2.3	<2.3	<3.0	<2.8	<4.0	7.81329
W038	Lowlands	10.8627	9.67164	9.90672	6.30347	9.014	8.92687	10.7332	9.29911	7.98989	4.01494	7.5235	<2.3	<2.7	7.5235	<2.3	<2.3	<3.0	<2.8	<4.0	3.43778
W039	Lowlands	10.847	9.64595	10.0271	7.0173	8.88012	8.76568	10.6956	9.57664	8.32373	3.43022	7.90627	4.27571	5.22413	7.90492	<2.3	<2.3	<3.0	<2.8	4.80826	<2.6
W040	Lowlands	10.3164	9.24093	9.65777	6.42706	7.28997	8.12463	10.0835	9.30877	7.84969	<3.0	6.79167	<2.3	<2.7	6.79167	<2.3	<2.3	<3.0	<2.8	<4.0	6.53883
Average		9.70619	8.94637	9.26432	6.78138	7.01587	8.12683	9.00194	7.37272	6.49773	4.18578	5.6326	4.13983	4.70557	6.02771	3.3081	2.83148	3.12171	3.84116	4.86002	4.45939
SD		0.620214	0.686195	0.667833	0.909371	1.31287	0.767685	0.917571	1.11744	1.485	0.768878	1.71197	1.11965	1.3072	1.63524	1.12313	0.452103	-	0.98811	0.48065	1.21456
Prevalence (%)		100	98.2609	99.1304	87.8261	69.5652	100	92.1739	97.3913	84.3478	53.0435	88.6957	53.913	51.3043	66.087	3.47826	7.82609	0.869565	2.6087	3.47826	66.087
ND: Not detected
Values are counts (log10 cells/g feces) of the bacterial groups quantified by RT-qPCR.
a Total count of bacteria obtained by RT-qPCR is expressed as the sum of the counts of all groups/species
b The count of Lactobacillus obtained by RT-qPCR is expressed as the sum of the counts of 6 Lactobacillus subgroups and 2 species.
